# Supplementary material for: Development and testing of a polygenic risk score for breast cancer aggressiveness
Source: NPJ Precis Oncol. 2023 May 15;7:42. doi: 10.1038/s41698-023-00382-z (PMC10185660; doi:10.1038/s41698-023-00382-z)
Supplement: Supplementary file 2 — Supplementary Data [file 41698_2023_382_MOESM2_ESM.xlsx]

## Sheet: Table S4
Table S4. Candidate SNPs for ROR-P PRS
rsid	Chr	Position	Mapped Gene(s)	Reported risk allele	Reported other allele	Reference GWAS
rs616488	1	10566215	PEX14	A	G	1, 2
rs2992756	1	18807339	IGSF21, KLHDC7A	T	C	3
rs4233486	1	41380440	CITED4, UBE2V1P8	T	C	3
rs79724016	1	42137311	HIVEP3	T	G	3
rs1707302	1	46600917	P3R3URF-PIK3R3	G	A	3
rs12118297	1	87779217	LMO4, LINC02801	T	G	4
rs17426269	1	88156923	PKN2-AS1	A	G	3
rs11552449	1	114448389	DCLRE1B	T	C	1
rs2774307	1	114670969	SYT6	A	G	5
rs7529522	1	118230221	VDAC2P3, PNRC2P1	C	T	3
rs11249433	1	121280613	EMBP1	G	A	1
rs12405132	1	145644984	RNF115	C	T	6
rs12048493	1	149927034	OTUD7B	C	A	6
rs4971059	1	155148781	TRIM46	A	G	3
rs1387389	1	164689762	PBX1	A	G	5
rs35383942	1	201437832	PHLDA3	T	C	3
rs6678914	1	202187176	LGR6	G	A	2
rs4951011	1	203766331	ZBED6, ZC3H11A	G	A	7
rs4245739	1	204518842	MDM4	C	A	2, 8
rs11117758	1	217220574	ESRRG	G	A	3
rs72755295	1	242034263	EXO1	G	A	6
rs113577745	2	10135681	GRHL1	G	C	3
rs12710696	2	19320803	LINC01376	T	C	6, 2
rs200648189	2	24739694	NCOA1	CT	C	2
rs6725517	2	25129473	ADCY3	A	G	3
rs4577244	2	29120733	WDR43	T	C	2
rs9712235	2	67881757	LINC02831, NA	G	A	3
rs4602255	2	69392128	ANTXR1	A	G	9
rs71801447	2	111925731	MIR4435-2HG, BCL2L11	C	CTTATGTT	3
rs4849887	2	121245122	LINC01101, Y_RNA, AC073257.2	C	T	1, 2
rs148760487	2	163778613	RPL7P61, KCNH7	G	A	10
rs2016394	2	172972971	DLX2-DT	G	A	1
rs1550623	2	174212894	RPS2P18, CDCA7	A	G	1
rs1830298	2	202181247	FLACC1	C	T	3, 2
rs4442975	2	217920769	LINC01921, RN7SKP43, AC007749.1, AC007749.2	G	T	3, 2
rs34005590	2	217963060	LINC01921, RN7SKP43	C	A	3
rs16857609	2	218296508	DIRC3	T	C	1, 2
rs12479355	2	227226952	NYAP2, MIR5702	A	G	3
rs6762644	3	4742276	ITPR1	G	A	1
rs1375631	3	16778867	CDYLP1, PLCL2	G	A	3
rs653465	3	27343644	NEK10	T	C	11
rs12493607	3	30682939	TGFBR2	C	G	1
rs6796502	3	46866866	PRSS44P, PRSS42P	G	A	6
rs2886671	3	59373745		C	T	9
rs1053338	3	63967900	ATXN7	G	A	6
rs6805189	3	71532113	FOXP1	T	C	3
rs13066793	3	87037543	VGLL3	A	G	3
rs9833888	3	99723580	CMSS1, FILIP1L	T	G	3
rs34207738	3	141112859	ZBTB38	C	CTT	3
rs34052812	3	156535958	LINC00886, LEKR1	A	AT	9
rs58058861	3	172285237	LINC02068	A	G	3
rs495367	4	1986972	NELFA			9
rs6815814	4	38816338	TLR1	C	A	3
rs10022462	4	89243818	PPM1K-DT	T	C	3
rs9790517	4	106084778	TET2	T	C	1
rs77528541	4	126843504	TMEM248P1, LINC02379	G	T	3
rs6828523	4	175846426	ADAM29	C	A	1
rs116095464	5	345109	PDCD6-AHRR, AHRR	C	T	3
rs10069690	5	1279790	TERT	T	C	1, 2, 8
rs3215401	5	1296255	TERT, MIR4457	A	AG	3, 2
rs2736108	5	1297488	TERT, MIR4457	T	C	6
rs13162653	5	16187528	MARCHF11, NACAP6	G	T	6
rs2012709	5	32567732	SUB1	T	C	6
rs10941679	5	44706498	LINC02224, RN7SL383P, AC093292.1	G	A	1, 12
rs72749841	5	49641645	NA, EMB	T	C	3
rs62355902	5	56053723	C5orf67, MAP3K1, AC008940.1	T	A	3, 2
rs1017226	5	56153392	MAP3K1	C	T	11
rs16886448	5	56170813	MAP3K1	G	C	11
rs10472076	5	58184061	RAB3C, PDE4D	C	T	1
rs1353747	5	58337481	PDE4D	T	G	1
rs138044103	5	67424121	NA, RNU6-1232P			9
rs7707921	5	81538046	ATG10	A	T	6
rs10474352	5	90732225	ARRDC3-AS1	C	T	3, 7
rs421379	5	91275313	AC114316.1, PCBP2P3	T	C	5, 15
rs6882649	5	111217786	NREP	T	G	3
rs6596100	5	132407058	HSPA4	C	T	3
rs1432679	5	158244083	EBF1	C	T	1, 2
rs4562056	5	169591487	KRT18P41, LINC01187	T	G	3
rs11242675	6	1318878	FOXQ1, LINC01394	T	C	1
rs204247	6	13722523	RANBP9, MCUR1	G	A	1
rs3819405	6	16399557	ATXN1	C	T	3
rs2223621	6	20621238	CDKAL1	T	C	3
rs7760611	6	21903533	CASC15	C	T	9
rs71557345	6	26680698	ZNF322, NA	G	A	3
rs9257408	6	28926220	LINC01556, KRT18P1	C	G	6
rs17215231	6	33239869	RPS18	C	T	9
rs12207986	6	81094287	RPL17P25, RPSAP72	A	G	3
rs17530068	6	82193109	NA, TENT5A, AL590824.1	C	T	1, 16
rs6569648	6	130349119	L3MBTL3	T	C	3, 2, 2
rs9485372	6	149608874	TAB2	G	A	3, 17
rs3757322	6	151942194	CCDC170	G	T	3, 2
rs9397437	6	151952332	CCDC170, ESR1	A	G	3, 2
rs140068132	6	151954834	CCDC170, ESR1	A	G	18
rs851984	6	152023191	NA	A	G	NA
rs3778609	6	152133187	NA	C	T	NA
rs9383951	6	152295613	ESR1	C	G	17
rs2747652	6	152437016	ESR1, AL078582.1	C	T	3, 2
rs7971	7	21940960	DNAH11, CDCA7L	A	G	3
rs17156577	7	28356889	CREB5	C	T	3
rs188092014	7	74341926	SPDYE12P, CASTOR2	C	G	9
rs6964587	7	91630620	AKAP9	T	G	6
rs17268829	7	94113799	COL1A2, RNU6-1328P	C	T	3
rs79518236	7	98026554	BAIAP2L1	ACT	A	3
rs71559437	7	101552440	CUX1	G	A	3
rs4593472	7	130667121	LINC-PINT	C	T	6
rs11977670	7	139942304	RNU1-58P, PPP1R2P6	A	G	3
rs720475	7	144074929	ARHGEF5	G	A	1
rs66823261	8	170692	RPL23AP53	C	T	3, 2, 2
rs142890050	8	23480253	RNU4-71P, SINHCAFP3	C	CTT	3
rs13256025	8	25831778	EBF2	T	C	3
rs9693444	8	29509616	RPL17P33, LINC00589	A	C	1
rs13365225	8	36858483	KCNU1, SMARCE1P4, AC092818.1, AC090453.1	A	G	6, 2
rs6472903	8	76230301	CASC9	T	G	1
rs2943559	8	76417937	HNF4G	G	A	1, 2
rs514192	8	102478959	RN7SL563P, GRHL2	A	T	3
rs12546444	8	106358620	ZFPM2	A	T	3
rs13277568	8	116679547	TRPS1	A	G	3
rs13267382	8	117209548	LINC00536	A	G	6
rs58847541	8	124610166	RN7SKP155, KLHL38	A	G	3
rs17350191	8	124757661	ANXA13, FAM91A1	T	C	2, 2
rs1562430	8	128387852	CASC8, POU5F1B, PCAT1	T	C	19, 20
rs11780156	8	129194641	PVT1	T	C	1
rs1011970	9	22062134	CDKN2B-AS1	T	G	1, 2, 19
rs4742903	9	106856793	SMC2	C	G	3
rs10759243	9	110306115	PPIAP88, RNU6-996P	A	C	1
rs10816625	9	110837073	RPS15AP27, CHCHD4P2	G	A	3
rs13294895	9	110837176	RPS15AP27, CHCHD4P2	T	C	3
rs676256	9	110895353	CHCHD4P2, RPL36AP35	T	C	3
rs1895062	9	119313486	ASTN2, ASTN2-AS1	A	G	3
rs10760444	9	129396434	LMX1B	G	A	3
rs8176636	9	136151579		T	TGGTGCAGGCGCAGGAAAAAATTGTGGCAATTCCTCA	3
rs2380205	10	5886734	ANKRD16, GDI2	C	T	19
rs67958007	10	9088113	LINC02676, LINC00709	T	TG	3
rs12358475	10	11848792	PROSER2, ECHDC3	A	G	15
rs7072776	10	22032942	MLLT10, DNAJC1	A	G	1
rs11814448	10	22315843	DNAJC1, ADIPOR1P1	C	A	1
rs10825036	10	55266231	AL365496.1, RNA5SP318	G	T	13
rs10822013	10	64251977	ALDH7A1P4, ZNF365	T	C	14
rs10995201	10	64299890	ZNF365, ALDH7A1P4, AC024598.1, AC067752.1	A	G	3, 2
rs704010	10	80841148	ZMIZ1	T	C	1, 19
rs140936696	10	95292187	CEP55, FFAR4	CAA	C	3
rs7904519	10	114773927	TCF7L2	G	A	1, 2
rs11199914	10	123093901	LINC01153, RN7SKP167	C	T	1
rs35054928	10	123340431	FGFR2	GC	G	3
rs2912774	10	123348662	FGFR2	T	G	11
rs45631563	10	123349324	FGFR2	A	T	3
rs6597981	11	803017	PIDD1	G	A	3
rs3817198	11	1909006	LSP1	C	T	1
rs10838267	11	44368892	ALX4, CD82	A	G	9
rs3903072	11	65583066	OVOL1, CFL1	G	T	1
rs537626	11	69307695	LINC01488	C	G	11
rs74911261	11	108357137	POGLUT3	G	A	2, 2
rs7924772	11	120233626	ARHGEF12			9
rs2059614	11	125259424	PKNOX2	G	A	10
rs11820646	11	129461171	RPS27P20, LINC01395, AP003500.1	C	T	1, 2
rs12422552	12	14413931	GNAI2P1, RPL30P11	C	G	1
rs7297051	12	28174817	PTHLH, CCDC91	C	T	3, 2
rs1027113	12	29140260	NA	A	G	NA
rs202049448	12	85009437	RPL6P25, SLC6A15	T	C	3
rs17356907	12	96027759	PGAM1P5	A	G	1, 2
rs11065822	12	111600134	CUX2	G	T	9
rs1061657	12	115108136	TBX3	C	T	9
rs1292011	12	115836522	TBX3, UBA52P7, AC009803.2, AC078880.2	A	G	1, 12
rs206966	12	120832146	RPS27P25, COX6A1	T	C	3
rs2464195	12	121435475	HNF1A	G	A	9
rs11571833	13	32972626	BRCA2	T	A	1, 2
rs6562760	13	73957681	RNY1P8, MARK2P12, AL162376.1	G	A	3, 2
rs2236007	14	37132769	PAX9	G	A	1
rs2588809	14	68660428	RAD51B	T	C	1
rs3784099	14	68749927	RAD51B	A	G	21, 21
rs999737	14	69034682	RAD51B	C	T	1, 2
rs941764	14	91841069	CCDC88C	G	A	1
rs11627032	14	93104072	RIN3	T	C	6, 2
rs10623258	14	105212261	ADSS1	CTT	C	3
rs3884558	15	61702779	AC104574.2	A	G	5
rs2290203	15	91512067	PRC1-AS1, PRC1, AC068831.8	G	A	3, 7
rs11076805	16	4106788	ADCY9	C	A	2, 2
rs4784227	16	52599188	CASC16	T	C	3, 2, 12, 18
rs17817449	16	53813367	FTO	T	G	1, 2
rs11075995	16	53855291	FTO	A	T	6, 2
rs28539243	16	54682064	LINC02183, CRNDE	A	G	3
rs2432539	16	56420987	AMFR	A	G	3
rs9934948	16	73439355	ZFHX3, LINC01568	C	T	21
rs13329835	16	80650805	CDYL2	G	A	1
rs1728400	16	86434446	AC092327.1, LINC00917	A	C	15
rs4496150	16	87085237	LINC02188, LINC02181	C	A	3
rs78378222	17	7571752	TP53	T	G	9
rs3785982	17	9090224	NTN1	T	C	5
rs146699004	17	29230520	TEFM	GGT	G	3
rs72826962	17	40836389	CNTNAP1	T	C	3
rs2532263	17	44252468	KANSL1	G	A	3
rs2787486	17	53209774	STXBP4	A	C	3
rs11652463	17	70405095	LINC00511	C	G	3
rs745570	17	77781725	CBX8, LINC01977	A	G	6
rs206435	18	10354649	NA, LINC01254			9
rs12962334	18	20477934	RBBP8	G	C	3
rs527616	18	24337424	AQP4-AS1	G	C	1
rs1436904	18	24570667	CHST9, AQP4-AS1	T	G	1
rs36194942	18	25401204	AC090936.1, CDH2	A	AT	2, 2
rs117618124	18	29977689	GAREM1	T	C	3, 2
rs6507583	18	42399590	SETBP1	A	G	6
rs17743054	18	42900892	SLC14A2	T	C	9
rs322144	19	11423703	TSPAN16, AC011472.2	C	G	2
rs78269692	19	13158277	NFIX	C	T	3
rs2594714	19	13954571	MIR23AHG, NANOS3	G	A	3
rs67397200	19	17401404	ANKLE1, ABHD8	G	C	3, 2
rs4808801	19	18571141	ELL	A	G	1, 2
rs2965183	19	19545696	GATAD2A	A	G	3
rs113701136	19	30277729	AC008798.3, CCNE1	T	C	2, 2
rs3760982	19	44286513	KCNN4, LYPD5	A	G	1, 2
rs71338792	19	46183031	GIPR	AT	A	3
rs16991615	20	5948227	MCM8	A	G	3
rs141526427	20	11502618	NA, PGAM3P			9
rs2284378	20	32588095	RALY	T	C	16
rs6065254	20	39248265	NA, MAFB			9
rs6122906	20	48945911	LINC01271, RN7SL636P	G	A	3
rs13039563	20	52296849	RNU7-14P, NA	A	G	9
rs2823093	21	16520832	NRIP1, CYCSP42	G	A	1
rs16992204	21	36111201	LINC01426, LINC00160	C	T	4, 12
rs9808759	21	47780223	PCNT	T	C	3
rs17879961	22	29121087	CHEK2	G	A	6
rs132390	22	29621477	EMID1	C	T	1
rs738321	22	38568833	PLA2G6	C	G	3
rs6001930	22	40876234	MRTFA	C	T	1, 2
rs73161324	22	42038786	XRCC6	T	C	3
rs28512361	22	46283297	ATXN10, WNT7B	A	G	3

## Sheet: Table S4 References
References for Table S4
1	Michailidou, K. et al. Large-scale genotyping identifies 41 new loci associated with breast cancer risk. Nat Genet 45, 353-361, 361e351-352, doi:10.1038/ng.2563 (2013).
2	Milne, R. L. et al. Identification of ten variants associated with risk of estrogen-receptor-negative breast cancer. Nat Genet 49, 1767-1778, doi:10.1038/ng.3785 (2017).
3	Michailidou, K. et al. Association analysis identifies 65 new breast cancer risk loci. Nature 551, 92-94, doi:10.1038/nature24284 (2017).
4	Han, M. R. et al. Genome-wide association study in East Asians identifies two novel breast cancer susceptibility loci. Human molecular genetics 25, 3361-3371, doi:10.1093/hmg/ddw164 (2016).
5	Rafiq, S. et al. Identification of inherited genetic variations influencing prognosis in early-onset breast cancer. Cancer research 73, 1883-1891, doi:10.1158/0008-5472.Can-12-3377 (2013).
6	Michailidou, K. et al. Genome-wide association analysis of more than 120,000 individuals identifies 15 new susceptibility loci for breast cancer. Nat Genet 47, 373-380, doi:10.1038/ng.3242 (2015).
7	Cai, Q. et al. Genome-wide association analysis in East Asians identifies breast cancer susceptibility loci at 1q32.1, 5q14.3 and 15q26.1. Nat Genet 46, 886-890, doi:10.1038/ng.3041 (2014).
8	Purrington, K. S. et al. Genome-wide association study identifies 25 known breast cancer susceptibility loci as risk factors for triple-negative breast cancer. Carcinogenesis 35, 1012-1019, bgt404 [pii] (2014). doi:10.1093/carcin/bgt404 [doi]
9	Zhang, H. et al. Genome-wide association study identifies 32 novel breast cancer susceptibility loci from overall and subtype-specific analyses. Nat Genet 52, 572-581, doi:10.1038/s41588-020-0609-2 (2020).
10	Guo, Q. et al. Identification of novel genetic markers of breast cancer survival. Journal of the National Cancer Institute 107, doi:10.1093/jnci/djv081 (2015).
11	Ahsan, H. et al. A genome-wide association study of early-onset breast cancer identifies PFKM as a novel breast cancer gene and supports a common genetic spectrum for breast cancer at any age. Cancer epidemiology, biomarkers & prevention : a publication of the American Association for Cancer Research, cosponsored by the American Society of Preventive Oncology 23, 658-669, doi:10.1158/1055-9965.ep…
12	Low, S. K. et al. Genome-wide association study of breast cancer in the Japanese population. PloS one 8, e76463, doi:10.1371/journal.pone.0076463 (2013).
13	Song, N. et al. Prediction of breast cancer survival using clinical and genetic markers by tumor subtypes. PloS one 10, e0122413, doi:10.1371/journal.pone.0122413 (2015).
14	Cai, Q. et al. Genome-wide association study identifies breast cancer risk variant at 10q21.2: results from the Asia Breast Cancer Consortium. Human molecular genetics 20, 4991-4999, doi:10.1093/hmg/ddr405 (2011).
15	Rafiq, S. et al. A genome wide meta-analysis study for identification of common variation associated with breast cancer prognosis. PloS one 9, e101488, doi:10.1371/journal.pone.0101488 (2014).
16	Siddiq, A. et al. A meta-analysis of genome-wide association studies of breast cancer identifies two novel susceptibility loci at 6q14 and 20q11. Human molecular genetics 21, 5373-5384, doi:10.1093/hmg/dds381 (2012).
17	Long, J. et al. Identification of a functional genetic variant at 16q12.1 for breast cancer risk: results from the Asia Breast Cancer Consortium. PLoS Genet 6, e1001002, doi:10.1371/journal.pgen.1001002 (2010).
18	Fejerman, L. et al. Genome-wide association study of breast cancer in Latinas identifies novel protective variants on 6q25. Nat Commun 5, 5260, doi:10.1038/ncomms6260 (2014).
19	Turnbull, C. et al. Genome-wide association study identifies five new breast cancer susceptibility loci. Nat Genet 42, 504-507, doi:10.1038/ng.586 (2010).
20	Fletcher, O. et al. Novel breast cancer susceptibility locus at 9q31.2: results of a genome-wide association study. J Natl Cancer Inst 103, 425-435, doi:10.1093/jnci/djq563 (2011).
21	Shu, X. O. et al. Novel genetic markers of breast cancer survival identified by a genome-wide association study. Cancer research 72, 1182-1189, doi:10.1158/0008-5472.can-11-2561 (2012).
